# Supplementary material for: Cheminformatics Bioprospection of Broad Spectrum Plant Secondary Metabolites Targeting the Spike Proteins of Omicron Variant and Wild-Type SARS-CoV-2
Source: Metabolites. 2022 Oct 17;12(10):982. doi: 10.3390/metabo12100982 (PMC9611735; doi:10.3390/metabo12100982)
Supplement: Supplementary file 1 [file metabolites-12-00982-s001.zip]

Archive with 1 entries (1 files):
- metabolites-1955065-supplementary.pdf
